# Supplementary material for: NbX: Machine Learning-Guided Re-Ranking of Nanobody–Antigen Binding Poses
Source: Pharmaceuticals (Basel). 2021 Sep 24;14(10):968. doi: 10.3390/ph14100968 (PMC8537642; doi:10.3390/ph14100968)
Supplement: Supplementary file 1 [file pharmaceuticals-14-00968-s001.zip]

Archive with 1 entries (1 files):
- pharmaceuticals-1384262-supplementary.pdf
